# Supplementary material for: Daily Step Counts in Patients With Chronic Kidney Disease: A Systematic Review and Meta-Analysis of Observational Studies
Source: Front Med (Lausanne). 2022 Feb 17;9:842423. doi: 10.3389/fmed.2022.842423 (PMC8891233; doi:10.3389/fmed.2022.842423)
Supplement: Supplementary file 1 [file Data_Sheet_1.zip]

Archive with 6 entries (6 files):
- Supplementary File S1.docx
- Supplementary File S2.docx
- Supplementary File S3.docx
- Supplementary File S4.docx
- Sypplementary File S5.docx
- Sypplementary File S6.docx
